# Supplementary material for: Haspin kinase modulates nuclear architecture and Polycomb-dependent gene silencing
Source: PLoS Genet. 2020 Aug 4;16(8):e1008962. doi: 10.1371/journal.pgen.1008962 (PMC7428214; doi:10.1371/journal.pgen.1008962)
Supplement: S1 Data — (XLSX) [file pgen.1008962.s012.xlsx]

## Sheet: Figure 1
Figure 1C
F7 2.5	WT	163	173	177	171	0.953216	1.0117	1.03509	1	0.0421702
	Haspin86/+	213	212	217		1.24561	1.23977	1.26901	1.25146	0.0154722	0.00063322
	Haspin86	315	318	320		1.84211	1.85965	1.87135	1.8577	0.014717	4.87309e-06
F7 2.5	WT	70	73	76	73	0.958904	1	1.0411	1	0.0410959
	Haspin128/+	107	119	106		1.46575	1.63014	1.45205	1.51598	0.0990983	0.00113465
F7 2.5	da>w	75	76	75	75.3333	0.995575	1.00885	0.995575	1	0.00766394
	da>haspinRNAi	141	144	148		1.87168	1.9115	1.9646	1.91593	0.0466179	4.69109e-06
F7 2.5	WT	110	112	115	112.333	0.979228	0.997033	1.02374	1	0.0224031
	CP190/+	238	240	244		2.11869	2.1365	2.17211	2.14243	0.0271963	6.01986e-07
Figure 1D
B7 27.1	WT	246	255	251	250.667	0.981383	1.01729	1.00133	1	0.017989
	Haspin128/+	313	314	310		1.24867	1.25266	1.2367	1.24601	0.00830452	2.76499e-05
F7 2.5	WT	70	73	76	73	0.958904	1	1.0411	1	0.0410959
	Haspin128/+	107	119	106		1.46575	1.63014	1.45205	1.51598	0.0990983	0.00113465
B6 23C	WT	76	75	80	77	0.987013	0.974026	1.03896	1	0.0343604
	Haspin128/+	103	108	123		1.33766	1.4026	1.5974	1.44589	0.135173	0.00519961
B8 109	WT	168	169	171	169.333	0.992126	0.998031	1.00984	1	0.00902082
	Haspin128/+	196	195	196		1.15748	1.15157	1.15748	1.15551	0.00340955	9.77509e-06
B8 59.2	WT	180	185		182.5	0.986301	1.0137		1	0.0193728
	Haspin128/+	216	216	219		1.18356	1.18356	1.2	1.18904	0.00949069	0.000616039

## Sheet: Figure 3
Figure 3B								Figure 3C
WT	Haspin86	HaspinPROM	Haspin86;HaspinPROM	HaspinRNAi	CP190RNAi	CTCFRNAi		WT	69B	HaspinWT	Haspin420	Haspin282
852.144	436.614	753.046	1011.09	541.983	505.707	324.271		852.144	1379.91	1064.45	721.365	657.516
778.348	731.15	1060.29	815.219	415.421	571.177	441.155		778.348	1101.32	1054.39	816.516	771.265
879.608	590.802	911.343	852.09	594.479	699.037	320.541		879.608	901.125	938.05	883.392	733.908
849.441	524.629	1351.31	906.423	683.791	567.771	338.111		849.441	949.025	976.327	609.941	653.408
701.956	615.455	995.411	871.282	662.544	595.83	495.705		701.956	971.083	1134.41	691.684	521.385
762.669	671.465	1036.93	796.296	446.94	626.7	357.844		762.669	969.515	823.652	752.613	634.594
810.515	617.834	1590.92	838.79	564.69	641.46	467.16		810.515	1078.94	1014.5	1000.12	720.716
725.257	463.43	1329.41	905.288	729.258	560.743	431.316		725.257	1168.41	986.22	780.618	611.184
1237.94	572.853	1704.61	934.266	458.78	665.139	562.149		1237.94	1207.93	1163.71	747.586	507.437
591.83	471.431	1864.15	866.254	594.425	531.765	695.361		591.83	884.798	1278.11	694.441	771.265
1368.02	520.304	1191.34	992.113	717.851	540.848	687.035		1368.02	1114.3	1002.93	650.164	611.4
890.366	518.141	1152.79	1130.84	622.483	580.584	417.097		890.366	882.852	1029.96	658.76	596.803
1146.19	685.521	1486.2	855.388	687.792	609.616	656.219		1146.19	1323.52	1188.15	624.862	692.549
907.126	613.509	1422.78	1337.41	614.806	470.241	485.649		907.126	932.59	1090.45	722.771	681.953
1121.38	666.707	1593.46	1266.65	563.555	830.086	446.832		1121.38	1081.59	1167.49	672.816	667.626
923.399	571.988	1422.19	1274.59	712.39	706.714	359.196		923.399	1448.3	1088.35	682.439	688.278
1174.47	574.151	1378.12	895.556	779.05	740.99	482.838		1174.47	969.677	1136.3	712.661	638.919
972.218	614.158	1119	860.199	611.292	602.426	450.238		972.218	1165.87	993.303	663.788	753.316
883.122	616.104	1559.13	967.406	669.194	626.214	599.507		883.122	1371.85	1060.56	770.725	653.732
1175.6	413.043	1363.85	916.911	624.592	499.327	279.723		1175.6	959.946	1103.27	703.308	694.982
1024.28	513.384	1434.51	1079.53	588.748	938.699	389.741		1024.28	1179.44	1212.1	692.009	760.561
1194.58	412.826	1331.85	784.673	688.873	535.82	429.532		1194.58	1209.72	1292.92	748.613	671.302
1054.99	527.224	1195.61	939.185	660.76	625.781	361.25		1054.99	1130.62	1319.84	641.081	810.191
761.912	483.109	1680.93	1179.93	661.03	443.156	426.126		761.912	1018.28	1161.71	606.156	908.099
878.689	504.518	1600.11	1320.33	609.346	641.622	387.255		878.689	1239.13	1155.98	667.248	829.437
817.543	437.479	826.464	1031.58	466.295	565.339	350.329		817.543	1108.4	1159.68	514.357	882.473
761.966	615.023	1711.59	994.871	872.093	482.135	590.154		761.966	994.546	1157.44	600.101	667.896
649.353	544.524	1700.56	600.75	750.235	464.727	586.639		649.353	1093.91	1208.85	681.953	694.387
801.973	625.403	1503.93	771.265	652.921	484.784	528.359		801.973	953.674	1174.85	754.776	846.9
947.079	520.953	1254.27	996.276	654.759	515.546	712.174		947.079	1340.23	969.893	695.577	772.725
866.2	495.867	1213.34	997.682	619.78	389.093	527.657		866.2	1016.44	1121.49	907.072	821.436
1028.98	535.442	992.492	869.336	700.388	487.704	570.204		1028.98	1056.83	969.461	816.57	808.623
1046.45	494.354	1697.58	782.997	622.213	490.299	580.044		1046.45	1068.56	1209.29	686.008	790.079
930.752	471.647	1176.58	888.474	496.192	488.947	450.508		930.752	997.628	1260.48	833.222	659.625
1236.37	545.606	1112.73	1049.85	649.731	427.532	705.362		1236.37	1062.34	1187.98	765.102	674.06
983.571	534.793	1369.53	801.973	547.173	437.479	843.44		983.571	825.437	1209.93	814.354	852.36
1126.19	490.677	1284.97	737.638	388.606	430.938	712.39		1126.19	1351.04	1021.69	751.154	865.119
1101.64		1622.27	997.195	688.657	371.144	871.877		1101.64	1055.69	1057.42	779.861	737.097
1084.45		1112.19	815.867	514.519	361.466	855.982		1084.45	883.338	1253.83	838.033	731.15
1186.04		727.366	921.993	382.173	597.614	780.997		1186.04	1523.45	1070.34	821.436	691.684
1064.72		1168.74	1153.82	562.798	618.05	758.29		1064.72	1011.85	1132.62	686.278	636.918
864.416		1075.53	1038.88	519.601	607.292	537.442		864.416		819.436	771.049	748.126
942.7		1681.37	809.488	572.799	644.487	545.227		942.7		1187.88	611.563	797.594
795.81		1508.09	834.303	608.211	535.766	486.406		795.81		1097.64	499.544	664.436
919.236		1418.02		563.663	679.52	679.466		919.236		1215.39	714.877	671.681
668.545		1501.82		594.803	632.972	458.888		668.545		1013.04	659.787	723.636
788.511		1327.52		588.261	589.613	722.122		788.511		1275.84	673.303	664.977
1080.62		1093.75		443.156	744.666	801.919		1080.62		1151.01	640.27	648.217
1080.72		1474.84		444.453	587.613	612.103		1080.72		915.398	727.474	632.323
1184.2		1471.17		739.909	604.372	619.456		1184.2		1143.76	651.515	701.199
960.54		1601.68		688.927	606.967	621.997		960.54		947.349	686.548	631.133
1101.81		1206.58		627.836	592.1	636.918		1101.81		863.335	706.011	686.386
1083.1		1117.59		636.864	607.183	671.573		1083.1			778.239	788.728
962.054				628.755	692.657	722.608		962.054			695.793	656.435
1013.9				570.366	705.741	677.682		1013.9			738.503	552.309
929.022				543.876	594.803	491.65		929.022			745.045	671.843
1202.42				502.788	521.71	663.193		1202.42			655.84	745.801
922.966				593.992	592.478	562.473		922.966			610.319	747.153
				580.638	464.835	586.585					660.544
				500.247	555.553	476.242					506.41
				503.166	526.954	555.445					593.722
				732.123	474.134	511.438					669.086
				731.096	564.365	611.563					725.095
				609.941	475.377	581.882					677.412
				656.111	564.906	561.23					631.62
				762.939	437.966	564.582					638.378
				635.35	551.715	513.979					583.504
				740.071	516.357	474.999					673.411
				670.708	467.538	700.605					670.437
				680.061	433.424	755.641					652.326
				745.801	373.468	847.386					710.606
				557.445	508.464	629.079
				426.612	418.233	667.194
				801.703

## Sheet: Figure 5
Figure 5A
brain	WT	Haspin128
	0.859032	1.11403
	0.53804	0.841354
	0.56675	0.85606
	0.812694	1.08356
	0.694129	0.973751
	0.165167	0.145048
Figure 5B
WT	C	0.0437371	0.0273939	0.0429857	0.0264608		1	1	1	1	1	0
	Mcp		0.281265	0.49827	0.271684			10.2674	11.5915	10.2674	10.7088	0.764487
	F7	0.926588	0.346277	0.755236	0.387		21.1854	12.6407	17.5695	14.6254	16.5052	3.71956
	F8	0.78187	0.528509	0.870551			17.8766	19.2929	20.2521		19.1405	1.19506
	Ap	0.333325	0.224533	0.359733			7.6211	8.19645	8.36868		8.06208	0.391484
	Bp	0.264255	0.241484	0.380245			6.04189	8.81524	8.84585		7.90099	1.6101
Haspin128	C	0.0567199	0.0339605	0.0561333	0.0382075		1	1	1	1	1	0
	Mcp		0.257921	0.356013	0.329877			7.59474	6.34227	8.63383	7.52361	1.14743	p = 0.008
	F7	0.401925	0.287175	0.530344	0.35		7.08614	8.45614	9.44794	9.1605	8.53768	1.05358	p = 0.003
	F8	0.714497	0.458502	0.809442			12.5969	13.5011	14.42		13.506	0.91155	p = 0.0014
	Ap	0.280292	0.171943	0.385553			4.94167	5.06303	6.86852		5.62441	1.07914	p = 0.01
	Bp	0.261521	0.184923	0.345079			4.61075	5.44526	6.1475		5.40117	0.769326	p = 0.036

## Sheet: homeotic transformations
Figure 5D
		yes	total	%	z-test
L2-L1	Pc1 / +	30	39	76.9231
	Haspin128 ; Pc1 / +	28	28	100	p<0.01
L3-L1	Pc1 / +	4	39	10.2564
	Haspin128 ; Pc1 / +	15	28	53.5714	p<0.001
W-H ♀	Pc1 / +	2	32	6.25
	Haspin128 ; Pc1 / +	32	32	100	p<0.0001
		yes	total	%	z-test
L2-L1	Pc3 / +	21	66	31.8182
	Haspin128 ; Pc3 / +	41	59	69.4915	p<0.0001
L3-L1	Pc3 / +	2	66	3.0303
	Haspin128 ; Pc3 / +	13	59	22.0339	p<0.01
W-H ♀	Pc3 / +	11	162	6.79012
	Haspin128 ; Pc3 / +	57	72	79.1667	p<0.0001
		yes	total	%	z-test
L2-L1	Pc15 / +	7	53	13.2075
	Haspin128 ; Pc15 / +	18	24	75	p<0.0001
L3-L1	Pc15 / +	0	35	0
	Haspin128 ; Pc15 / +	6	22	27.2727	p<0.01
W-H ♀	Pc15 / +	0	25	0
	Haspin128 ; Pc15 / +	28	31	90.3226	p<0.0001
Figure 5F
		yes	total	%
L2-L1	Pc3 / +	96	183	52.459	1
	Haspin128 / + ; Pc3 / +	115	142	81	2	z-test 1-2	p<0.001
	Haspin128 / + ; Pc3 / Vtdex	56	65	86.1538	3
	Haspin128 / Pds5e6 ; Pc3 / +	57	57	100	4	z-test 2-4	p<0.001
L3-L1	Pc3 / +	15	183	8.19672	1
	Haspin128 / + ; Pc3 / +	28	142	19.7	2	z-test 1-2	p<0.01
	Haspin128 / + ; Pc3 / Vtdex	24	65	36.9231	3	z-test 2-3	p<0.01
	Haspin128 / Pds5e6 ; Pc3 / +	51	57	89.4737	4	z-test 2-4	p<0.001
Figure S9A
		yes	total	%	z-test
L2-L1	Act > + / Pc3	13	66	20
	Act > HaspinRNAi / Pc3	30	61	49	p<0.001
W-H 25C	Act > + / Pc3	8	60	13
	Act > HaspinRNAi / Pc3	24	58	41	p<0.001
W-H 29C	Act > + / Pc3	1	8	12
	Act > HaspinRNAi / Pc3	10	11	90	p=0.0007
Figure S9C
		yes	total	%
L2-L1	Pc3 / +	96	183	52.459
	Pc3 / Vtdex	37	79	46.8354
	Pds5e6 / + ; Pc3 / +	25	64	39.0625
L3-L1	Pc3 / +	15	183	8.19672
	Pc3 / Vtdex	7	79	8.86076
	Pds5e6 / + ; Pc3 / +	5	64	7.8125

## Sheet: Figure S2
Figure S2B
WT	1	1		1	0
Haspin86	0.04	0.04		0.04	0
WT	1	1	1	1	0
Haspin128	0.03	0.069	0.038	0.0456667	0.0205994
Figure S2C
Female
time	0	15	30	45	60
WT		88	77	78	55
		100	95	68	32
		94	94	94	65
		95	95	85	55
		90	80	80	70
	100	93.4	88.2	81	55.4
	0	4.66905	8.92749	9.53939	14.6048
Haspin128		88	78	78	0
		95	85	60	15
		88	82	76	12
		70	70	60	20
		86	66	40	13
		86	76	57	3
	100	85.5	76.1667	61.8333	10.5
	0	8.28855	7.16705	13.92	7.55645
		p < 0,05	p < 0,05	p < 0,05	p < 0,001
Male
time	0	15	30	45	60
WT		94	94	82	41
		100	95	79	21
		100	93	80	40
		100	100	69	31
		90	90	55	20
	100	96.8	94.4	73	30.6
	0	4.60435	3.64692	11.2472	10.015
Haspin128		94	72	67	22
		100	90	65	15
		100	100	60	20
		100	85	45	0
		90	85	75	20
	100	96.8	86.4	62.4	15.4
	0	4.60435	10.1143	11.1265	8.98888
		No sig	p < 0,1	p < 0,1	p < 0,02
Figure S2D
Female
WT	1-5	6-10	11-15		Haspin128	1-5	6-10	11-15
	40	32	55			28	18	30
	26	41	46			24	34	26
	3	19	26			21	30	0
	48	50	34			34	15	32
	36	54	52			29	29	4
	57	56	33			29	37	37
	33	38	46			8	25	2
	20	68	42			16	35	18
	57	53	55			28	22	10
	26	57	41			6	50	3
	21	49	32			31	29	17
	0	64	14			40	45	0
	38	32	10			37	34	46
	46	17	38			23	2
	40	58	42			30	41
	27	46	33			32
	14	32	29			37
	61	75	0			13
	31	34	39			6
	36	62	42			31
	18	64	12			7
	28	58	54
	28	42
	26
	24
	15
Male
WT	1-5	6-10	11-15	16-20	21-25		Haspin128	1-5	6-10	11-15	16-20	21-25
	46	63	54	68	53			18	42	53	46	41
	57	66	46	65	76			60	52	39	53	60
	50	58	62	52	54			2	61	42	44	34
	67	41	66	60	46			55	49	62	48	43
	73	49	62	49	53			15	43	55	32	44
	66	73	60	53	54			15	45	34	39	49
	76	69	67	58	71			69	56	26	45	59
	55	56	62	54	55			51	63	64	43	39
	62	55	59	41	70			50	56	53		38
	53	65	62	61	48			46	46	52		15
	47	61	56	25	35			34	55	57		17
	41	59		59	51			37	57	59		36
	56	40		55	56			38	29	64		31
	57	46		43	33				33	49		32
	50	51			48				31
					36
					52

## Sheet: Figure S3
Figure S3B
	WT	Haspin128
	0.5	0.9
	0.4	0.8
	0.5	0.9
	0.3	0.8
	0.5	1
	0.4	1.2
	0.5	1
	0.8	1.1
	0.6	0.8
	0.8	0.6
	0.7	0.8
	0.9	0.9
	0.9	0.8
	0.7	0.6
	0.5	0.7
	0.6	0.8
		1
		0.6
		0.8
		0.7
		0.6
		0.7
		0.7
		0.8
		0.8

## Sheet: Figure S4
Figure S4C
WT	CP190	27.918	51.006	41.641	31.551	50.378
	Pds5-HA	28.507	49.293	51.432	38.19	43.902
		1.0211	0.966416	1.23513	1.21042	0.871452	1.0609	0.157412
RNAiHasp	CP190	58.321	49.259	32.934	25.099	70.039
	Pds5-HA	12.385	7.488	6.826	2.331	6.443
		0.212359	0.152013	0.207263	0.0928722	0.0919916	0.1513	0.0587194	p<0.00001
Figure S4D
		act	pds5
L	w	15.53	21.93	-6.4	0.0118415	1	1
	haspin128	16.13	22.97	-6.84	0.00872881	0.737135	0.989281	0.218374
	w	13.84	21.52	-7.68	0.00487629	1
	haspin128	14.55	22.07	-7.52	0.00544822	1.11729
	w	15.485	22.5	-7.015	0.00773169	1
	haspin128	16.195	23.055	-6.86	0.00860863	1.11342
SG	w	16.67	23.92	-7.25	0.0065695	1	1
	haspin128	15.87	23.66	-7.79	0.00451831	0.687771	0.856147	0.150965
	w	18.13	25.09	-6.96	0.00803214	1
	haspin128	17.22	24.33	-7.11	0.00723897	0.90125
	w	17.225	24.695	-7.47	0.00564035	1
	haspin128	17.08	24.58	-7.5	0.00552427	0.97942

## Sheet: Figure S5
Figure S5C
		act	Rad21
L	w	16.705	21.4	-6.4	0.0118415	1	1
	haspin128	16.875	21.51	-6.84	0.00872881	0.737135	0.943624	0.211983
	w	23.515	29.08	-5.565	0.0211236	1
	haspin128	24.11	29.775	-5.665	0.019709	0.933033
	w	16.835	21.59	-4.755	0.0370341	1
	haspin128	17.565	22.105	-4.54	0.0429857	1.1607
SG	w	17.065	22.16	-5.095	0.0292585	1	1
	haspin128	17.515	22.505	-4.99	0.0314674	1.07549	1.05237	0.0904099
	w	17.77	22.94	-5.17	0.0277763	1
	haspin128	17.845	22.84	-4.995	0.0313585	1.12896
	w	18.86	23.91	-5.05	0.0301855	1
	haspin128	22.11	27.23	-5.12	0.0287559	0.952638
Figure S5E
Chr 4	myc	Rad	12549	1.2277	1
		Rad;128	6722.81	0.483196	0.393578
	H3	Rad	10221.5				Chr 4	Rad	1	1	1	1
		Rad;128	13913.2					Rad;128	0.393578	0.609609	0.759224	0.58747	0.183826
Chr 4	myc	Rad	18561.8	2.06667	1
		Rad;128	12326.3	1.25986	0.609609		Chr 20	Rad	1	1	1	1
	H3	Rad	8981.52					Rad;128	0.76035	0.819948	0.937096	0.839132	0.0899212
		Rad;128	9783.88
Chr 4	myc	Rad	13202.4	1.30221	1
		Rad;128	12394	0.988667	0.759224
	H3	Rad	10138.5
		Rad;128	12536.1
Chr 20	myc	Rad	10433.5	0.17756	1
		Rad;128	10197.6	0.135008	0.76035
	H3	Rad	58760.5
		Rad;128	75533.2
Chr 20	myc	Rad	2723.62	0.203299	1
		Rad;128	2302.28	0.166695	0.819948
	H3	Rad	13397.1
		Rad;128	13811.3
Chr 20	myc	Rad	8763.47	0.55115	1
		Rad;128	7132.81	0.51648	0.937096
	H3	Rad	15900.3
		Rad;128	13810.4

## Sheet: Figure S6
Figure S6C
S2					log Cinput	Ct value
act	10	18.6955	18.6506		1	18.6955
		18.6056			1	18.6056
	1	22.1164	22.1042		0	22.1164
		22.092			0	22.092
	0.1	25.6828	25.6323		-1	25.6828
		25.5819			-1	25.5819
act	WT	19.9605	19.9378	0.627675	1.54507	1
		19.9152
	Haspin86	18.7718	18.8431	0.941262	1.92021	1.24279
		18.9145
act	WT	26.0073	26.0251	-1.11608	0.461345	1
		26.0429
	Haspin86	25.7299	25.7807	-1.04605	0.484292	1.04974
		25.8314
act	WT	18.4507	18.3979	1.0688	2.09768	1
		18.3451
	Haspin86	17.4429	17.3939	1.3564	2.56046	1.22061
		17.3449
	act	WT	1	1	1	1	0
		Haspin86	1.24	1.05	1.22	1.17	0.104403
